# Supplementary material for: Bioinformatics Screening of Tumor-Derived Neuropeptides Mediating Neuroimmune Axis of Head and Neck Cancer
Source: Cancers (Basel). 2025 Jul 25;17(15):2464. doi: 10.3390/cancers17152464 (PMC12346087; doi:10.3390/cancers17152464)
Supplement: Supplementary file 1 [file cancers-17-02464-s001.zip]

Archive with 1 entries (1 files):
- cancers-3747472-supplementary.pdf
